# Supplementary material for: Uncoupling protein-1 deficiency promotes brown adipose tissue inflammation and ER stress
Source: PLoS One. 2018 Nov 14;13(11):e0205726. doi: 10.1371/journal.pone.0205726 (PMC6235278; doi:10.1371/journal.pone.0205726)
Supplement: S1 Table — (XLSX) [file pone.0205726.s001.xlsx]

## Sheet: Sheet1
S1 Table: qPCR primer sequences
Gene Symbol	Forward	Reverse
18S	CGCTTCCTTACCTGGTTGAT	GAGCGACCAAAGGAACCATA
Arbp	TCACTGTGCCAGCTCAGAAC	AATTTCAATGGTGCCTCTGG
Arg1	AGACCACAGTCTGGCAGTTG	CCACCCAAATGACACATAGG
Asns	CCAACCGGTCTTGTCACTGC	GGACTGCAGGCACTCTGAGC
Atf3	TGAGCCACTTTGTGCCAACA	CTGTGCCCAGGGTTCTTCCT
Atp5a1	TCCATGCCTCTAACACTCGAC	GACGTGTCAGCTCCCAGAA
Bip	TGGGTACATTTGATCTGACTGGA	CTCAAAGGTGACTTCAATCTGGG
Cd11c	CTGGATAGCCTTTCTTCTGCTG	GCACACTGTGTCCGAACTC
Cd68	CAGCTGCCTGACAAGGGACA	GGAGGACCAGGCCAATGATG
Chop	CTCAAGCAGGAAATCGAGCG	AGGTGATGCCCACTGTTCATG
Clec10a	CTCTGGAGAGCACAGTGGAG	ACTTCCGAGCCGTTGTTCT
cox4i1	TCACTGCGCTCGTTCTGAT	CGATCGAAAGTATGAGGGATG
Ero1b	GGGCCAAGTCATTAAAGGAA	TTTATCGCACCCAACACAGT
Erp72	AGTCAAGGTGGTGGTGGGAAAG	TGGGAGCAAAATAGATGGTAGGG
F4/80	AACTCTGTCCTCCTTGCCTGG	CAGCAACCTCGTGTCCTTGAG
Mgl1	TGAGAAAGGCTTTAAGAACTGGG	GACCACCTGTAGTGATGTGGG
Mrc1	TGATTACGAGCAGTGGAAGC	GTTCACCGTAAGCCCAATTT
Ndufa9	TTAGAGCGCTTCCAATGTCA	ATGGTGAAGCTGGCGATG
Sdha	TGTTCAGTTCCACCCCACA	TCTCCACGACACCCTTCTG
Uqcrc2	GCAACTGCTAGAGCCATGAA	CAACTTTGAGGGAATAAAATCTCG
Wars	CCTTGGACTACACAGCCAGGA	CTAGGACCGAGGCCTGCAG
Xbp1 spliced	GAGTCCGCAGCAGGTG	GTGTCAGAGTCCATGGGA
Xbp1 total	GAGCAGCAAGTGGTGGATTT	CCGTGAGTTTTCTCCCGTAA
